# Supplementary material for: Global, regional, and national burden of type 2 diabetes mellitus caused by high BMI from 1990 to 2021, and forecasts to 2045: analysis from the global burden of disease study 2021
Source: Front Public Health. 2025 Jan 23;13:1515797. doi: 10.3389/fpubh.2025.1515797 (PMC11798972; doi:10.3389/fpubh.2025.1515797)
Supplement: Supplementary file 1 [file Table_1.xlsx]

## Sheet: prevalence
	GBD 2021 Super Regions	T2DM-related death caused by high BMI						T2DM-related DALYs caused by high BMI
		All-ages number		Age-standardized rate		Annual change of number (%)	Annual change of rate (%)	All-ages number		Age-standardized rate		Annual change of number (%)	Annual change of rate (%)
		(×1000, 95%UI)		(/100,000, 95% UI)				(×1000,000 95%UI)		(/100,000, 95% UI)
		1990	2021	1990	2021			1990	2021	1990	2021
	Global	238.1(98.9,358.3)	723.7(306.9,1075.4)	6.3(2.5,9.6)	8.5(3.5,12.6)	6.57776	1.08882	10.4(4.9,15.3)	39.3(19.1,56.4)	251.5(115.5,372.3)	452.5(220.4,650.5)	8.92612	2.5781
	Gender
	Male	99.3(42.3,150.8)	332.4(143.6,491.6)	5.8(2.4,9.0)	8.5(3.6,12.7)	7.57512	1.47399	4.8(2.2,7.0)	19.2(9.3,28.0)	240.0(109.3,357.9)	460.3(222.1,671.6)	9.77445	2.96094
	Female	138.9(57.4,209.5)	391.3(163.8,581.0)	6.7(2.7,10.2)	8.4(3.6,12.5)	5.86465	0.837276	5.7(2.6,8.3)	20.1(9.8,28.7)	260.8(119.7,384.8)	444.6(218.2,634.1)	8.21139	2.27382
	SDI grouping levels
	High SDI	64.9(26.1,97.0)	105.2(43.5,156.2)	5.9(2.4,8.7)	4.8(2.1,7.0)	2.00307	-0.562256	2.6(1.2,3.8)	7.3(3.5,10.6)	241.5(115.6,352.6)	408.8(205.1,583.6)	5.89595	2.23451
	High-middle SDI	48.8(20.2,72.5)	119.4(49.9,178.3)	5.2(2.1,7.9)	6.1(2.5,9.1)	4.67018	0.509469	2.3(1.1,3.3)	7.0(3.5,10.2)	223.4(103.9,331.5)	370.6(186.1,536.2)	6.76083	2.1246
	Middle SDI	67.9(29.0,101.4)	267.9(118.3,394.7)	7.0(2.8,10.7)	10.2(4.4,15.2)	9.49237	1.49241	3.2(1.5,4.7)	13.8(6.7,19.6)	280.0(127.2,417.5)	493.1(239.1,700.7)	10.5758	2.45568
	Low-middle SDI	37.7(15.7,59.0)	174.3(73.0,261.4)	6.5(2.6,10.4)	12.7(5.1,19.6)	11.6932	3.11869	1.6(0.7,2.4)	8.4(3.9,12.3)	235.8(101.2,362.5)	536.8(242.0,788.2)	13.594	4.11689
	Low SDI	18.4(7.5,29.2)	56.0(23.3,87.1)	8.2(3.3,13.4)	11.5(4.4,18.5)	6.60733	1.28841	0.7(0.3,1.1)	2.7(1.2,4.0)	278.0(115.2,442.3)	454.4(195.0,684.4)	8.97831	2.04668
	Health system grouping levels
	Advanced Health System	95.8(38.8,142.6)	167.3(69.4,244.8)	5.9(2.4,8.8)	5.6(2.5,8.0)	2.41057	-0.154098	3.9(1.8,5.7)	10.2(5.0,14.7)	241.6(115.0,350.3)	408.1(206.6,578.9)	5.29933	2.22422
	Basic Health System	90.0(39.2,133.4)	329.3(149.3,480.3)	6.5(2.7,9.8)	9.0(3.9,13.3)	8.57598	1.25024	4.4(2.1,6.3)	18.1(9.2,25.6)	266.7(122.8,394.3)	469.5(236.9,666.2)	10.1873	2.45378
	Limited Health System	46.0(18.4,73.8)	207.1(80.5,315.8)	6.0(2.3,10.0)	11.0(4.1,17.3)	11.2919	2.66316	2.0(0.8,3.1)	10.0(4.5,14.9)	217.3(88.1,346.2)	456.8(196.7,685.5)	13.2129	3.55673
	Minimal Health System	5.9(2.4,9.4)	19.0(7.6,30.3)	9.9(4.0,16.2)	15.8(5.9,26.4)	7.18593	1.88822	0.2(0.1,0.4)	0.9(0.4,1.4)	338.0(143.4,536.9)	612.2(260.9,941.9)	9.9542	2.61715
	High income
	High-income Asia Pacific	5.6(2.2,8.8)	6.9(2.4,11.6)	2.8(1.1,4.5)	1.4(0.5,2.2)	0.797246	-1.59818	0.4(0.2,0.5)	1.0(0.4,1.5)	173.5(78.7,265.4)	286.8(128.7,443.1)	5.41669	2.10565
	Western Europe	36.9(13.8,56.9)	42.7(15.6,66.6)	6.1(2.3,9.4)	3.9(1.5,5.9)	0.515663	-1.19418	1.2(0.5,1.7)	2.2(1.0,3.2)	212.5(96.9,313.8)	281.6(138.3,409.7)	2.75484	1.04926
	Australasia	1.2(0.5,1.8)	2.6(1.1,3.9)	5.2(2.1,7.8)	4.6(1.9,6.6)	3.83568	-0.408013	0.0(0.0,0.1)	0.1(0.1,0.2)	196.9(89.4,285.5)	268.5(131.0,387.2)	6.14541	1.17317
	High-income North America	26.6(11.1,38.6)	45.6(20.4,63.5)	7.5(3.2,10.8)	6.9(3.2,9.5)	2.31409	-0.261401	1.1(0.5,1.5)	3.4(1.7,4.8)	318.0(158.7,446.1)	569.5(291.4,801.8)	7.09939	2.55135
	Southern Latin America	4.8(2.1,6.9)	7.4(3.2,10.6)	10.6(4.5,15.4)	8.3(3.7,11.9)	1.75853	-0.67852	0.2(0.1,0.2)	0.4(0.2,0.6)	357.3(168.9,505.5)	466.8(233.0,658.3)	4.41204	0.988746
	Central Europe,Eastern Europe and Central Asia
	Central Europe	9.8(4.3,14.1)	17.7(7.5,26.3)	6.5(2.8,9.5)	7.6(3.3,11.2)	2.58729	0.517149	0.5(0.2,0.7)	0.9(0.4,1.3)	316.4(149.0,452.7)	443.1(219.0,632.5)	2.95792	1.29205
	Eastern Europe	5.9(2.6,8.3)	25.2(10.8,35.3)	2.1(0.9,2.9)	7.0(3.0,9.8)	10.6314	7.68053	0.4(0.2,0.6)	1.2(0.6,1.7)	143.8(69.8,205.2)	352.5(178.2,487.3)	6.34404	4.68378
	Central Asia	2.4(1.1,3.3)	8.1(4.0,11.3)	5.0(2.2,7.0)	9.7(4.5,13.7)	7.82309	3.05293	0.1(0.1,0.2)	0.5(0.2,0.7)	240.8(120.4,338.1)	527.8(264.1,744.8)	9.68505	3.84647
	Latin America and Caribbean
	Tropical Latin America	12.9(5.6,18.6)	36.6(15.8,52.5)	14.5(6.0,21.5)	14.4(6.2,20.9)	5.9371	-0.0281051	0.6(0.3,0.8)	1.7(0.8,2.3)	553.2(260.7,790.2)	633.2(314.9,886.4)	6.45132	0.466591
	Central Latin America	19.6(9.0,27.7)	70.3(35.1,97.6)	24.2(10.6,34.8)	28.2(13.9,39.5)	8.33951	0.545275	0.8(0.4,1.1)	3.1(1.7,4.1)	911.7(445.4,1269.4)	1179.3(633.3,1599.4)	8.54935	0.946766
	Andean Latin America	1.9(0.8,2.7)	7.6(3.6,11.5)	9.2(3.9,13.8)	13.1(6.0,19.9)	10.0261	1.35216	0.1(0.0,0.1)	0.4(0.2,0.5)	343.8(164.6,490.4)	582.8(289.8,826.6)	11.8599	2.24183
	Caribbean	4.6(2.0,6.8)	9.7(4.3,14.8)	18.3(7.7,27.2)	17.9(8.0,27.3)	3.53205	-0.0688503	0.2(0.1,0.3)	0.5(0.2,0.7)	679.9(313.0,987.9)	938.4(449.5,1352.6)	5.67917	1.22683
	Southeast Asia, East Asia, and Oceania
	East Asia	22.3(9.4,35.1)	79.9(31.3,126.2)	2.7(1.1,4.4)	3.7(1.4,6.0)	8.33131	1.24409	1.5(0.7,2.3)	6.2(2.9,9.3)	149.8(65.4,232.9)	296.2(138.8,443.3)	10.2736	3.15297
	Southeast Asia	16.8(6.9,27.3)	70.6(28.1,110.3)	6.4(2.6,10.6)	10.8(4.1,17.3)	10.2956	2.19991	0.7(0.3,1.1)	3.3(1.5,5.0)	243.6(103.7,387.9)	467.1(199.4,714.0)	11.8082	2.95872
	Oceania	1.3(0.6,2.0)	4.1(2.0,5.9)	44.2(19.6,69.7)	54.0(24.1,79.8)	6.68733	0.714524	0.1(0.0,0.1)	0.2(0.1,0.2)	1430.3(696.8,2148.9)	1982.8(980.2,2768.4)	8.2927	1.24597
	North Africa and Middle East
	North Africa and Middle East	17.7(7.9,25.7)	70.4(34.8,98.7)	11.6(4.8,17.2)	17.2(8.0,24.4)	9.61586	1.54674	0.8(0.4,1.0)	4.3(2.3,5.8)	414.8(194.6,589.6)	854.4(431.8,1180.2)	15.1199	3.41881
	South Asia
	South Asia	23.2(8.7,38.2)	132.9(48.9,209.7)	4.2(1.5,7.2)	9.5(3.4,15.3)	15.286	4.0121	1.1(0.4,1.7)	6.7(2.8,10.1)	164.4(62.9,268.3)	413.8(172.4,626.0)	16.4589	4.89444
	Sub-Saharan Africa
	Southern Sub-Saharan Africa	5.3(2.2,7.8)	23.4(10.6,32.8)	20.5(8.4,30.8)	43.9(19.1,63.2)	11.0307	3.69341	0.2(0.1,0.3)	0.8(0.4,1.1)	626.4(286.6,888.4)	1308.0(636.3,1799.1)	10.838	3.50967
	Eastern Sub-Saharan Africa	8.2(3.4,12.9)	21.6(9.0,34.7)	11.0(4.3,17.6)	13.3(5.2,22.2)	5.27496	0.678029	0.3(0.1,0.4)	0.9(0.4,1.3)	336.5(137.5,531.5)	433.8(181.1,669.3)	6.42473	0.932764
	Central Sub-Saharan Africa	3.0(1.2,4.8)	10.7(4.2,17.1)	13.6(5.4,22.2)	20.7(7.7,34.4)	8.34627	1.69214	0.1(0.0,0.2)	0.5(0.2,0.7)	425.1(178.7,689.2)	733.0(304.1,1127.0)	10.9569	2.33622
	Western Sub-Saharan Africa	8.4(3.2,13.3)	29.7(11.7,45.3)	10.2(3.8,16.6)	16.8(6.2,26.4)	8.20723	2.08719	0.3(0.1,0.5)	1.3(0.6,1.9)	324.6(133.2,514.1)	581.7(256.5,873.9)	10.3844	2.5547

## Sheet: DALYs number 
Blindness number	1990			Blindness number	2021			Blindness number
Advanced Health System	3.87443e+06	5.65213e+06	1.82828e+06	Advanced Health System	1.02393e+07	1.47417e+07	5.02356e+06	Advanced Health System	0.0529933
Andean Latin America	75683.3	106649	37332.8	Andean Latin America	353939	498182	178500	Andean Latin America	0.118599
Australasia	45599.4	66369.9	20500.6	Australasia	132470	193461	62761.9	Australasia	0.0614541
Basic Health System	4.35152e+06	6.32897e+06	2.0618e+06	Basic Health System	1.80939e+07	2.56199e+07	9.16857e+06	Basic Health System	0.101873
Caribbean	181761	263246	84542.5	Caribbean	501760	724500	239521	Caribbean	0.0567917
Central Asia	120143	168179	61179.5	Central Asia	480857	672959	246896	Central Asia	0.0968505
Central Europe	479885	684412	225980	Central Europe	919917	1.32537e+06	443112	Central Europe	0.0295792
Central Latin America	838218	1.14796e+06	423138	Central Latin America	3.05975e+06	4.12335e+06	1.65692e+06	Central Latin America	0.0854935
Central Sub-Saharan Africa	110199	175662	48633	Central Sub-Saharan Africa	484509	723566	214931	Central Sub-Saharan Africa	0.109569
East Asia	1.47983e+06	2.26138e+06	662910	East Asia	6.19282e+06	9.32729e+06	2.9228e+06	East Asia	0.102736
Eastern Europe	403034	573562	194730	Eastern Europe	1.19566e+06	1.66528e+06	594288	Eastern Europe	0.0634404
Eastern Sub-Saharan Africa	289453	448780	123487	Eastern Sub-Saharan Africa	865946	1.28908e+06	379671	Eastern Sub-Saharan Africa	0.0642473
High SDI	2.59043e+06	3.80197e+06	1.22325e+06	High SDI	7.32509e+06	1.06287e+07	3.54622e+06	High SDI	0.0589595
High-income Asia Pacific	357775	546302	162218	High-income Asia Pacific	958542	1.53278e+06	408514	High-income Asia Pacific	0.0541669
High-income North America	1.05724e+06	1.49772e+06	517649	High-income North America	3.38403e+06	4.81274e+06	1.67724e+06	High-income North America	0.0709939
High-middle SDI	2.27575e+06	3.34758e+06	1.0715e+06	High-middle SDI	7.04541e+06	1.0187e+07	3.49842e+06	High-middle SDI	0.0676083
Limited Health System	1.96139e+06	3.05867e+06	822403	Limited Health System	9.99526e+06	1.48789e+07	4.45153e+06	Limited Health System	0.132129
Low SDI	716441	1.11391e+06	305458	Low SDI	2.71049e+06	3.99571e+06	1.23386e+06	Low SDI	0.0897831
Low-middle SDI	1.60571e+06	2.42804e+06	712728	Low-middle SDI	8.37242e+06	1.22529e+07	3.89547e+06	Low-middle SDI	0.13594
Middle SDI	3.22682e+06	4.71881e+06	1.51365e+06	Middle SDI	1.38059e+07	1.96382e+07	6.74159e+06	Middle SDI	0.105758
Minimal Health System	227821	353344	99545.4	Minimal Health System	930833	1.37324e+06	421649	Minimal Health System	0.099542
North Africa and Middle East	750989	1.04781e+06	367282	North Africa and Middle East	4.271e+06	5.82984e+06	2.27361e+06	North Africa and Middle East	0.151199
Oceania	50711.5	74462.9	26106.9	Oceania	181077	248177	94338.3	Oceania	0.082927
South Asia	1.09224e+06	1.74703e+06	437304	South Asia	6.6651e+06	1.00617e+07	2.8383e+06	South Asia	0.164589
Southeast Asia	714244	1.11367e+06	312109	Southeast Asia	3.32876e+06	4.98979e+06	1.4551e+06	Southeast Asia	0.118082
Southern Latin America	167303	236348	79270.4	Southern Latin America	396128	561376	195733	Southern Latin America	0.0441204
Southern Sub-Saharan Africa	180540	251447	85618.7	Southern Sub-Saharan Africa	787110	1.06617e+06	396716	Southern Sub-Saharan Africa	0.10838
Tropical Latin America	552268	772970	268325	Tropical Latin America	1.65675e+06	2.31346e+06	828268	Tropical Latin America	0.0645132
Western Europe	1.17712e+06	1.74397e+06	523722	Western Europe	2.18237e+06	3.24219e+06	1.02745e+06	Western Europe	0.0275484
Western Sub-Saharan Africa	310658	483557	133190	Western Sub-Saharan Africa	1.31071e+06	1.92536e+06	622641	Western Sub-Saharan Africa	0.103844
Global	1.04349e+07	1.53143e+07	4.8732e+06	Global	3.93092e+07	5.64173e+07	1.91468e+07	Global	0.0892612	2.7671
Female	5.66344e+06	8.30561e+06	2.61911e+06	Female	2.00799e+07	2.87022e+07	9.79279e+06	Female	0.0821139
Male	4.77145e+06	7.0241e+06	2.22732e+06	Male	1.92293e+07	2.79694e+07	9.34772e+06	Male	0.0977445

## Sheet: death number
Blindness number	1990			Blindness number	2021			Blindness number
Advanced Health System	95751.2	142619	38771.9	Advanced Health System	167304	244809	69440.9	Advanced Health System	0.0241057
Andean Latin America	1854.89	2741	803.008	Andean Latin America	7620.05	11544.4	3585.18	Andean Latin America	0.100261
Australasia	1207.47	1800.48	492.183	Australasia	2643.22	3909.96	1060.11	Australasia	0.0383568
Basic Health System	90017.9	133393	39155.7	Basic Health System	329336	480309	149272	Basic Health System	0.0857598
Caribbean	4625.04	6828.93	1982.94	Caribbean	9689.17	14783.9	4336.9	Caribbean	0.0353205
Central Asia	2364.16	3300.43	1087.87	Central Asia	8097.63	11335.8	3963.14	Central Asia	0.0782309
Central Europe	9796.5	14115.2	4258.02	Central Europe	17653.9	26320.2	7530.86	Central Europe	0.0258729
Central Latin America	19604.4	27684.7	8972.04	Central Latin America	70286.5	97646.9	35125.3	Central Latin America	0.0833951
Central Sub-Saharan Africa	2990.25	4823.83	1241.02	Central Sub-Saharan Africa	10727.1	17076	4226.13	Central Sub-Saharan Africa	0.0834627
East Asia	22304.4	35068.9	9420.59	East Asia	79910	126195	31251.4	East Asia	0.0833131
Eastern Europe	5855.91	8255.23	2644.62	Eastern Europe	25155.5	35347.5	10817.4	Eastern Europe	0.106314
Eastern Sub-Saharan Africa	8188.07	12886.1	3369.89	Eastern Sub-Saharan Africa	21577.5	34684.2	8957.46	Eastern Sub-Saharan Africa	0.0527496
High SDI	64891.9	96993.8	26078.5	High SDI	105187	156231	43536.2	High SDI	0.0200307
High-income Asia Pacific	5565.27	8798.17	2210.67	High-income Asia Pacific	6940.7	11557.5	2408.77	High-income Asia Pacific	0.00797246
High-income North America	26580.9	38643.7	11101.6	High-income North America	45649.2	63548.6	20351.2	High-income North America	0.0231409
High-middle SDI	48775.5	72481.5	20202.8	High-middle SDI	119391	178277	49936.4	High-middle SDI	0.0467018
Limited Health System	46025.1	73827.6	18402.6	Limited Health System	207136	315782	80467.2	Limited Health System	0.112919
Low SDI	18379.9	29230.7	7549.84	Low SDI	56026.8	87131.5	23261.4	Low SDI	0.0660733
Low-middle SDI	37679.9	59014.4	15653.8	Low-middle SDI	174265	261401	72962.7	Low-middle SDI	0.116932
Middle SDI	67939.4	101362	29020.5	Middle SDI	267860	394674	118285	Middle SDI	0.0949237
Minimal Health System	5872.41	9401.2	2435.79	Minimal Health System	18954	30335.1	7637.99	Minimal Health System	0.0718593
North Africa and Middle East	17690.3	25715.1	7928.59	North Africa and Middle East	70423.7	98732.5	34830.9	North Africa and Middle East	0.0961586
Oceania	1321.96	2041.41	627.246	Oceania	4062.49	5858.64	1958.51	Oceania	0.0668733
South Asia	23165.8	38200.6	8672.3	South Asia	132941	209748	48868.6	South Asia	0.15286
Southeast Asia	16840.6	27301.6	6926.41	Southeast Asia	70589.7	110330	28086.5	Southeast Asia	0.102956
Southern Latin America	4803.71	6949.21	2074.1	Southern Latin America	7422.43	10638.6	3221.69	Southern Latin America	0.0175853
Southern Sub-Saharan Africa	5290.95	7791.51	2237.08	Southern Sub-Saharan Africa	23383.5	32802.8	10627	Southern Sub-Saharan Africa	0.110307
Tropical Latin America	12868.5	18564.6	5562.43	Tropical Latin America	36552.9	52543.1	15818.6	Tropical Latin America	0.059371
Western Europe	36850.3	56890.1	13766.1	Western Europe	42741	66602.1	15593.3	Western Europe	0.00515663
Western Sub-Saharan Africa	8366.3	13274.6	3239.36	Western Sub-Saharan Africa	29652.2	45278.2	11726.5	Western Sub-Saharan Africa	0.0820723
Global	238136	358326	98914.6	Global	723719	1.07537e+06	306923	Global	0.0657776
Female	138856	209492	57422.3	Female	391301	580957	163775	Female	0.0586465
Male	99280.1	150805	42331.7	Male	332418	491647	143554	Male	0.0757512

## Sheet: DALYs rate
Blindness number	1990			Blindness number	2021			Blindness number
Advanced Health System	241.571	350.346	115.021	Advanced Health System	408.137	578.86	206.556	Advanced Health System	0.0222422
Andean Latin America	343.832	490.439	164.557	Andean Latin America	582.784	826.569	289.819	Andean Latin America	0.0224183
Australasia	196.887	285.482	89.4408	Australasia	268.492	387.156	130.96	Australasia	0.0117317
Basic Health System	266.686	394.333	122.751	Basic Health System	469.546	666.219	236.931	Basic Health System	0.0245378
Caribbean	679.873	987.898	312.981	Caribbean	938.441	1352.56	449.475	Caribbean	0.0122683
Central Asia	240.756	338.083	120.401	Central Asia	527.834	744.805	264.059	Central Asia	0.0384647
Central Europe	316.368	452.703	149.017	Central Europe	443.085	632.467	218.963	Central Europe	0.0129205
Central Latin America	911.75	1269.44	445.369	Central Latin America	1179.35	1599.42	633.323	Central Latin America	0.00946766
Central Sub-Saharan Africa	425.129	689.155	178.678	Central Sub-Saharan Africa	733.02	1127.04	304.091	Central Sub-Saharan Africa	0.0233622
East Asia	149.774	232.924	65.4346	East Asia	296.166	443.306	138.849	East Asia	0.0315297
Eastern Europe	143.766	205.241	69.8284	Eastern Europe	352.51	487.291	178.185	Eastern Europe	0.0468378
Eastern Sub-Saharan Africa	336.492	531.477	137.55	Eastern Sub-Saharan Africa	433.791	669.31	181.064	Eastern Sub-Saharan Africa	0.00932764
High SDI	241.499	352.579	115.62	High SDI	408.784	583.636	205.108	High SDI	0.0223451
High-income Asia Pacific	173.529	265.39	78.6687	High-income Asia Pacific	286.8	443.127	128.717	High-income Asia Pacific	0.0210565
High-income North America	317.991	446.064	158.675	High-income North America	569.497	801.78	291.441	High-income North America	0.0255135
High-middle SDI	223.415	331.47	103.934	High-middle SDI	370.562	536.236	186.071	High-middle SDI	0.021246
Limited Health System	217.263	346.178	88.0867	Limited Health System	456.815	685.464	196.718	Limited Health System	0.0355673
Low SDI	278.027	442.279	115.154	Low SDI	454.427	684.378	195.048	Low SDI	0.0204668
Low-middle SDI	235.849	362.547	101.241	Low-middle SDI	536.849	788.245	242.022	Low-middle SDI	0.0411689
Middle SDI	279.975	417.498	127.154	Middle SDI	493.109	700.677	239.09	Middle SDI	0.0245568
Minimal Health System	337.973	536.886	143.375	Minimal Health System	612.177	941.889	260.872	Minimal Health System	0.0261715
North Africa and Middle East	414.77	589.64	194.576	North Africa and Middle East	854.356	1180.23	431.818	North Africa and Middle East	0.0341881
Oceania	1430.32	2148.85	696.83	Oceania	1982.78	2768.45	980.172	Oceania	0.0124597
South Asia	164.402	268.325	62.9496	South Asia	413.845	626.044	172.351	South Asia	0.0489444
Southeast Asia	243.642	387.905	103.677	Southeast Asia	467.111	713.957	199.386	Southeast Asia	0.0295872
Southern Latin America	357.291	505.509	168.922	Southern Latin America	466.804	658.305	232.978	Southern Latin America	0.00988746
Southern Sub-Saharan Africa	626.445	888.379	286.618	Southern Sub-Saharan Africa	1308.02	1799.12	636.332	Southern Sub-Saharan Africa	0.0350967
Tropical Latin America	553.153	790.17	260.68	Tropical Latin America	633.163	886.384	314.938	Tropical Latin America	0.00466591
Western Europe	212.454	313.754	96.8792	Western Europe	281.559	409.658	138.256	Western Europe	0.0104926
Western Sub-Saharan Africa	324.641	514.142	133.197	Western Sub-Saharan Africa	581.743	873.873	256.548	Western Sub-Saharan Africa	0.025547
Global	251.525	372.345	115.51	Global	452.546	650.493	220.356	Global	0.025781
Female	260.809	384.77	119.718	Female	444.65	634.146	218.188	Female	0.0227382
Male	240.014	357.905	109.329	Male	460.321	671.617	222.077	Male	0.0296094

## Sheet: death rate
Blindness number rate	1990			Blindness number rate	2021
Advanced Health System	5.87343	8.75438	2.37715	Advanced Health System	5.59286	8.02199	2.45346	Advanced Health System	-0.00154098
Andean Latin America	9.198	13.7568	3.86935	Andean Latin America	13.0535	19.881	6.0453	Andean Latin America	0.0135216
Australasia	5.20995	7.79229	2.12178	Australasia	4.55098	6.59871	1.89797	Australasia	-0.00408013
Basic Health System	6.46196	9.8218	2.67086	Basic Health System	8.96645	13.3002	3.94561	Basic Health System	0.0125024
Caribbean	18.2754	27.1994	7.71971	Caribbean	17.8853	27.2512	8.02635	Caribbean	-0.000688503
Central Asia	4.9967	7.03786	2.24953	Central Asia	9.72562	13.7266	4.53008	Central Asia	0.0305293
Central Europe	6.54932	9.48771	2.82038	Central Europe	7.59928	11.2407	3.32792	Central Europe	0.00517149
Central Latin America	24.159	34.8361	10.6336	Central Latin America	28.2427	39.5404	13.8568	Central Latin America	0.00545275
Central Sub-Saharan Africa	13.6028	22.1791	5.39811	Central Sub-Saharan Africa	20.7384	34.3712	7.66043	Central Sub-Saharan Africa	0.0169214
East Asia	2.7036	4.35646	1.0925	East Asia	3.7463	6.0138	1.44843	East Asia	0.0124409
Eastern Europe	2.05798	2.90907	0.921069	Eastern Europe	6.95796	9.75547	3.01879	Eastern Europe	0.0768053
Eastern Sub-Saharan Africa	11.0016	17.6023	4.30668	Eastern Sub-Saharan Africa	13.314	22.1623	5.2069	Eastern Sub-Saharan Africa	0.00678029
High SDI	5.85182	8.72281	2.36869	High SDI	4.83186	7.00799	2.10938	High SDI	-0.00562256
High-income Asia Pacific	2.80564	4.47986	1.10133	High-income Asia Pacific	1.41562	2.23348	0.539094	High-income Asia Pacific	-0.0159818
High-income North America	7.51924	10.8259	3.22531	High-income North America	6.90993	9.48333	3.19088	High-income North America	-0.00261401
High-middle SDI	5.22729	7.87079	2.10839	High-middle SDI	6.05287	9.06224	2.51928	High-middle SDI	0.00509469
Limited Health System	6.04356	9.96321	2.31021	Limited Health System	11.033	17.324	4.12954	Limited Health System	0.0266316
Low SDI	8.24297	13.4394	3.26332	Low SDI	11.5353	18.5046	4.43858	Low SDI	0.0128841
Low-middle SDI	6.46424	10.3734	2.56122	Low-middle SDI	12.7138	19.5622	5.14382	Low-middle SDI	0.0311869
Middle SDI	6.9912	10.7388	2.82763	Middle SDI	10.2256	15.2379	4.37153	Middle SDI	0.0149241
Minimal Health System	9.93874	16.2212	3.96021	Minimal Health System	15.7564	26.3983	5.85256	Minimal Health System	0.0188822
North Africa and Middle East	11.5997	17.2394	4.82934	North Africa and Middle East	17.1617	24.3725	8.01863	North Africa and Middle East	0.0154674
Oceania	44.2473	69.6847	19.6005	Oceania	54.0482	79.8219	24.0562	Oceania	0.00714524
South Asia	4.23118	7.18889	1.50239	South Asia	9.49371	15.2849	3.37457	South Asia	0.040121
Southeast Asia	6.41801	10.6138	2.5592	Southeast Asia	10.7949	17.3044	4.08171	Southeast Asia	0.0219991
Southern Latin America	10.5531	15.3791	4.50127	Southern Latin America	8.33337	11.8725	3.67086	Southern Latin America	-0.0067852
Southern Sub-Saharan Africa	20.4751	30.8141	8.35151	Southern Sub-Saharan Africa	43.9181	63.244	19.1069	Southern Sub-Saharan Africa	0.0369341
Tropical Latin America	14.5462	21.4759	6.01581	Tropical Latin America	14.4195	20.8752	6.16277	Tropical Latin America	-0.000281051
Western Europe	6.14821	9.43633	2.31996	Western Europe	3.87216	5.86535	1.4916	Western Europe	-0.0119418
Western Sub-Saharan Africa	10.2072	16.649	3.80227	Western Sub-Saharan Africa	16.8115	26.4484	6.1678	Western Sub-Saharan Africa	0.0208719
Global	6.32426	9.64487	2.54799	Global	8.45891	12.6237	3.54931	Global	0.0108882
Female	6.70761	10.1961	2.72741	Female	8.44861	12.5159	3.55572	Female	0.00837276
Male	5.8072	8.95528	2.35464	Male	8.46072	12.7068	3.55472	Male	0.0147399

## Sheet: Moderate vision loss numbe
Moderate vision loss numbe	1990			Moderate vision loss numbe	2021			Moderate vision loss numbe
Advanced Health System	395028	529803	293208	Advanced Health System	914978	1.20331e+06	688157	Advanced Health System	0.0424592
Andean Latin America	5065.73	6751.39	3665.04	Andean Latin America	18715.5	25015	13547.9	Andean Latin America	0.0869204
Australasia	4255.3	5744.58	3166.39	Australasia	13408.6	17766.9	9885.9	Australasia	0.0693883
Basic Health System	704402	943004	507278	Basic Health System	2.21627e+06	2.93362e+06	1.61391e+06	Basic Health System	0.0692359
Caribbean	9477.08	12743.2	6945.81	Caribbean	24057.7	32056.8	17584.5	Caribbean	0.0496295
Central Asia	14176.5	19188.5	10100	Central Asia	37602.9	49646.1	26472.9	Central Asia	0.0533061
Central Europe	29919.8	41729.4	21290.2	Central Europe	55645.8	76825.5	39809.8	Central Europe	0.0277365
Central Latin America	62950.1	84164.3	46158	Central Latin America	224580	301579	164225	Central Latin America	0.0828252
Central Sub-Saharan Africa	4313.12	5984.18	3002.79	Central Sub-Saharan Africa	13693.6	18964.4	9668.94	Central Sub-Saharan Africa	0.0701571
East Asia	371903	500532	263453	East Asia	1.11519e+06	1.49395e+06	802781	East Asia	0.064471
Eastern Europe	56021.2	77443.6	39807.1	Eastern Europe	81902.4	112974	58541.9	Eastern Europe	0.0149029
Eastern Sub-Saharan Africa	19079.7	25147.8	13746.1	Eastern Sub-Saharan Africa	56268.1	74042.1	40614.1	Eastern Sub-Saharan Africa	0.0628744
High SDI	266876	353148	198195	High SDI	662324	870222	498159	High SDI	0.0477988
High-income Asia Pacific	44464.2	59058	32703.8	High-income Asia Pacific	113339	149780	85613.7	High-income Asia Pacific	0.0499678
High-income North America	86415.8	114176	63677.3	High-income North America	193954	256223	145054	High-income North America	0.0401429
High-middle SDI	325834	434765	238767	High-middle SDI	875825	1.15537e+06	642069	High-middle SDI	0.0544499
Limited Health System	241980	317624	174958	Limited Health System	697056	917488	502620	Limited Health System	0.0606654
Low SDI	61682	80726.2	45096	Low SDI	189232	248990	136908	Low SDI	0.0667055
Low-middle SDI	215420	283843	155227	Low-middle SDI	618611	821303	448336	Low-middle SDI	0.060376
Middle SDI	483051	649409	347112	Middle SDI	1.51946e+06	2.01153e+06	1.10891e+06	Middle SDI	0.0692115
Minimal Health System	11452.2	15240.9	8233.91	Minimal Health System	37151.7	49162.3	26881.7	Minimal Health System	0.0723893
North Africa and Middle East	109772	145189	79711.6	North Africa and Middle East	453638	609127	330784	North Africa and Middle East	0.10105
Oceania	923.861	1249.83	652.961	Oceania	3366.61	4649.86	2359.57	Oceania	0.0852924
South Asia	185860	245590	133611	South Asia	514408	684071	368697	South Asia	0.0570229
Southeast Asia	107774	147024	76886.5	Southeast Asia	324415	433881	238314	Southeast Asia	0.0648434
Southern Latin America	15922.5	21144.5	11678.2	Southern Latin America	42160.5	55521.1	30877.2	Southern Latin America	0.0531566
Southern Sub-Saharan Africa	10328.5	13607.4	7468.47	Southern Sub-Saharan Africa	31467.6	41732.8	22447.2	Southern Sub-Saharan Africa	0.0660221
Tropical Latin America	64957.6	85859.6	47617.8	Tropical Latin America	190038	252005	140516	Tropical Latin America	0.0621153
Western Europe	137329	184050	102500	Western Europe	308072	402365	232220	Western Europe	0.0401072
Western Sub-Saharan Africa	13158.8	17632.1	9416.1	Western Sub-Saharan Africa	52510.4	70389.9	37134	Western Sub-Saharan Africa	0.0964686
Global	1.35407e+06	1.78345e+06	985147	Global	3.86843e+06	5.08142e+06	2.84513e+06	Global	0.0599
Female	775452	1.01773e+06	571000	Female	2.21356e+06	2.89631e+06	1.63651e+06	Female	0.0598238
Male	578615	765351	418511	Male	1.65487e+06	2.18065e+06	1.20876e+06	Male	0.060002

## Sheet: Severe vision loss number
Severe vision loss number	1990			Severe vision loss number	2021
Advanced Health System	92477.6	127105	65828.3	Advanced Health System	192533	261611	136744	Advanced Health System	0.0349012
Andean Latin America	989.012	1371.82	696.595	Andean Latin America	3250.58	4584.72	2282.41	Andean Latin America	0.0737645
Australasia	675.363	935.432	471.608	Australasia	2063.82	2921.44	1444.42	Australasia	0.0663184
Basic Health System	103616	141836	72004.9	Basic Health System	284361	385958	196389	Basic Health System	0.0562703
Caribbean	1670.15	2248.8	1183.04	Caribbean	3718.02	5048.44	2600.71	Caribbean	0.0395534
Central Asia	2518.03	3506.31	1770.1	Central Asia	5923.65	8197.96	4161.75	Central Asia	0.0436289
Central Europe	3986.52	5569.34	2815.8	Central Europe	6565.84	9051.62	4572.68	Central Europe	0.0208712
Central Latin America	15402.6	20811.2	10902.6	Central Latin America	46515	62383.2	32875.4	Central Latin America	0.0651598
Central Sub-Saharan Africa	396.716	585.884	253.592	Central Sub-Saharan Africa	1217.61	1764.1	793.529	Central Sub-Saharan Africa	0.0667489
East Asia	31879.5	45040.8	21031.7	East Asia	76083.7	107320	51003.5	East Asia	0.044729
Eastern Europe	9848.03	13715.8	7075.19	Eastern Europe	12264.5	16917.3	8836.59	Eastern Europe	0.00791547
Eastern Sub-Saharan Africa	4974.31	6782.7	3459.83	Eastern Sub-Saharan Africa	12713.7	17391.3	8817.82	Eastern Sub-Saharan Africa	0.0501894
High SDI	59830.5	82239.4	42211.1	High SDI	132481	179617	94085.3	High SDI	0.0391699
High-income Asia Pacific	10739.3	14569.9	7494.44	High-income Asia Pacific	23661.1	32227	16533.6	High-income Asia Pacific	0.0388139
High-income North America	21892.4	29662.2	15578.2	High-income North America	46088.5	62261.9	32370.4	High-income North America	0.0356526
High-middle SDI	53647.7	73530.7	37686.9	High-middle SDI	114979	155903	80247.6	High-middle SDI	0.0368782
Limited Health System	63314.5	86724.7	44010.5	Limited Health System	155463	211677	108981	Limited Health System	0.0469486
Low SDI	16322.4	22324.4	11361	Low SDI	43986.8	59897.9	30925.3	Low SDI	0.0546732
Low-middle SDI	53254.4	72714.6	37225	Low-middle SDI	130117	176980	91899	Low-middle SDI	0.0465582
Middle SDI	78955.5	108120	54371.9	Middle SDI	218691	295906	151818	Middle SDI	0.0570905
Minimal Health System	2602.57	3581.67	1778.4	Minimal Health System	7897.73	10922.8	5464.91	Minimal Health System	0.065632
North Africa and Middle East	31079.6	41729.5	22008	North Africa and Middle East	104035	140679	73237.6	North Africa and Middle East	0.0757212
Oceania	276.823	388.755	186.249	Oceania	829.143	1183.05	554.26	Oceania	0.0643615
South Asia	51971.8	70841.6	36062.2	South Asia	123798	168855	86486.9	South Asia	0.044581
Southeast Asia	17827.8	24747.9	12199.4	Southeast Asia	47522.5	64707.8	33326.5	Southeast Asia	0.0537305
Southern Latin America	2531.37	3468.19	1764.99	Southern Latin America	5747.5	7860.33	3935.99	Southern Latin America	0.0409841
Southern Sub-Saharan Africa	2195.79	3049.06	1509.12	Southern Sub-Saharan Africa	5889.67	8160.96	3967.57	Southern Sub-Saharan Africa	0.0542662
Tropical Latin America	10534.7	14360.4	7393.4	Tropical Latin America	26069.2	35413.5	18120.1	Tropical Latin America	0.0475676
Western Europe	38017.4	52154.2	27015.7	Western Europe	77101.1	104874	54998.2	Western Europe	0.0331628
Western Sub-Saharan Africa	2819.43	3918.89	1976.26	Western Sub-Saharan Africa	9698.97	13329.3	6830.1	Western Sub-Saharan Africa	0.078711
Global	262227	353834	182928	Global	640756	860706	448434	Global	0.0465652
Female	147136	197962	103120	Female	362505	486614	253897	Female	0.0472174
Male	115091	156297	80075.6	Male	278251	375427	194244	Male	0.0457313

## Sheet: Moderate vision loss rate
Moderate vision loss rate	1990			Moderate vision loss rate	2021
Advanced Health System	24.5159	32.6666	18.1532	Advanced Health System	33.3011	43.6765	24.8771	Advanced Health System	0.0115595
Andean Latin America	24.3367	32.3396	17.5355	Andean Latin America	31.2958	42.0276	22.7937	Andean Latin America	0.00922424
Australasia	18.42	24.5571	13.7697	Australasia	25.6392	33.8593	18.8871	Australasia	0.0126427
Basic Health System	48.4729	64.702	35.6024	Basic Health System	58.0875	76.4187	42.8254	Basic Health System	0.00639833
Caribbean	36.1895	48.6342	26.6702	Caribbean	44.7628	59.6977	32.7488	Caribbean	0.00764188
Central Asia	30.3217	41.0691	21.7761	Central Asia	44.7768	59.2663	32.3431	Central Asia	0.0153782
Central Europe	20.2094	27.8196	14.4527	Central Europe	25.3263	34.3168	18.2817	Central Europe	0.00816769
Central Latin America	73.4776	98.3785	54.0146	Central Latin America	88.3487	117.98	64.7275	Central Latin America	0.00652869
Central Sub-Saharan Africa	21.6686	30.147	15.4479	Central Sub-Saharan Africa	27.7822	38.3012	19.9779	Central Sub-Saharan Africa	0.00910118
East Asia	45.4129	61.2065	33.0596	East Asia	49.7498	66.1948	36.3293	East Asia	0.00308062
Eastern Europe	20.2018	27.6633	14.4884	Eastern Europe	23.4524	31.9668	16.8652	Eastern Europe	0.00519042
Eastern Sub-Saharan Africa	25.0749	32.594	18.553	Eastern Sub-Saharan Africa	31.6234	41.1599	23.2154	Eastern Sub-Saharan Africa	0.00842446
High SDI	24.4534	32.2669	18.1618	High SDI	32.9138	43.1487	24.6874	High SDI	0.0111607
High-income Asia Pacific	22.548	29.7313	16.7891	High-income Asia Pacific	25.1325	33.0819	18.6125	High-income Asia Pacific	0.00369744
High-income North America	24.9146	32.718	18.3738	High-income North America	30.9078	40.4783	22.998	High-income North America	0.00775974
High-middle SDI	33.2515	44.0497	24.6064	High-middle SDI	43.9915	57.6899	32.483	High-middle SDI	0.0104191
Limited Health System	30.0561	39.3054	22.0056	Limited Health System	34.3964	45.3506	25.0781	Limited Health System	0.00465818
Low SDI	27.0068	35.306	20.0423	Low SDI	36.2847	47.4511	26.5608	Low SDI	0.0110819
Low-middle SDI	34.9232	45.6782	25.602	Low-middle SDI	42.1408	55.2399	30.7854	Low-middle SDI	0.00666683
Middle SDI	47.3824	63.3239	34.7089	Middle SDI	55.6608	73.2973	41.0932	Middle SDI	0.00563591
Minimal Health System	19.5963	25.8902	14.2879	Minimal Health System	29.7414	39.0416	21.8893	Minimal Health System	0.0167001
North Africa and Middle East	65.103	85.6916	47.771	North Africa and Middle East	97.4382	130.403	71.5257	North Africa and Middle East	0.0160219
Oceania	31.3473	41.771	22.6755	Oceania	43.5716	58.8927	30.7346	Oceania	0.0125794
South Asia	31.4662	41.1445	22.9732	South Asia	33.9438	44.8167	24.5778	South Asia	0.00253992
Southeast Asia	40.9848	55.2936	29.8124	Southeast Asia	47.437	62.1399	35.2277	Southeast Asia	0.00507829
Southern Latin America	34.7178	45.9171	25.6217	Southern Latin America	49.1445	64.461	35.7359	Southern Latin America	0.0134045
Southern Sub-Saharan Africa	39.0659	51.3195	28.6435	Southern Sub-Saharan Africa	55.0618	72.6037	39.8089	Southern Sub-Saharan Africa	0.0132083
Tropical Latin America	68.8055	91.2802	51.1494	Tropical Latin America	73.1836	96.9736	54.1599	Tropical Latin America	0.00205256
Western Europe	24.4424	32.524	18.1507	Western Europe	34.5079	45.4026	25.9027	Western Europe	0.013284
Western Sub-Saharan Africa	15.0171	20.0694	10.8482	Western Sub-Saharan Africa	25.7365	34.2935	18.586	Western Sub-Saharan Africa	0.0230264
Global	34.53	45.4104	25.5566	Global	44.6335	58.4808	32.9639	Global	0.00943872
Female	36.6769	48.1345	27.1779	Female	48.1029	62.8528	35.5464	Female	0.0100494
Male	31.954	42.0947	23.5814	Male	40.71	53.4265	30.1134	Male	0.0088393

## Sheet: Severe vision loss rate
Severe vision loss rate	1990			Severe vision loss rate	2019
Advanced Health System	5.74489	7.82676	4.05442	Advanced Health System	7.21529	9.71083	5.0928	Advanced Health System	0.00825645
Andean Latin America	4.77305	6.75763	3.41941	Andean Latin America	5.44863	7.65687	3.8497	Andean Latin America	0.00456587
Australasia	2.9294	4.02704	2.04609	Australasia	4.02098	5.58815	2.83769	Australasia	0.0120202
Basic Health System	7.12541	9.61407	4.95033	Basic Health System	7.51161	10.1313	5.26153	Basic Health System	0.00174839
Caribbean	6.43201	8.62088	4.55794	Caribbean	6.91018	9.36695	4.86935	Caribbean	0.00239813
Central Asia	5.37629	7.39414	3.82846	Central Asia	7.06549	9.81216	5.01661	Central Asia	0.0101353
Central Europe	2.72009	3.79188	1.9267	Central Europe	3.10008	4.28471	2.18443	Central Europe	0.00450643
Central Latin America	18.1496	24.3904	12.7947	Central Latin America	18.4139	24.755	13.0701	Central Latin America	0.000469771
Central Sub-Saharan Africa	1.94312	2.7838	1.2983	Central Sub-Saharan Africa	2.35948	3.41292	1.57794	Central Sub-Saharan Africa	0.00691196
East Asia	4.01728	5.63595	2.70302	East Asia	3.50409	4.89147	2.35796	East Asia	-0.00412088
Eastern Europe	3.62013	4.98395	2.59943	Eastern Europe	3.6034	4.93805	2.61949	Eastern Europe	-0.00014908
Eastern Sub-Saharan Africa	6.39808	8.69495	4.56388	Eastern Sub-Saharan Africa	6.97107	9.47874	4.97343	Eastern Sub-Saharan Africa	0.00288895
High SDI	5.50187	7.48828	3.84908	High SDI	6.82831	9.14874	4.8221	High SDI	0.00777711
High-income Asia Pacific	5.33553	7.24482	3.7399	High-income Asia Pacific	5.54943	7.56738	3.9167	High-income Asia Pacific	0.00129317
High-income North America	6.36464	8.50179	4.46337	High-income North America	7.37284	9.91451	5.14886	High-income North America	0.00510986
High-middle SDI	5.51228	7.53732	3.88904	High-middle SDI	5.88248	7.95416	4.11703	High-middle SDI	0.00216643
Limited Health System	7.85303	10.5891	5.55959	Limited Health System	7.6733	10.414	5.50881	Limited Health System	-0.000738263
Low SDI	7.10941	9.54597	5.08447	Low SDI	8.23296	11.0781	5.84442	Low SDI	0.005098
Low-middle SDI	8.59313	11.6071	6.13111	Low-middle SDI	8.83768	11.9152	6.26163	Low-middle SDI	0.000918021
Middle SDI	7.73375	10.4574	5.33043	Middle SDI	8.05422	10.8827	5.62534	Middle SDI	0.0013367
Minimal Health System	4.39604	5.99003	3.0693	Minimal Health System	5.95443	8.03462	4.21398	Minimal Health System	0.0114354
North Africa and Middle East	17.4561	23.1336	12.5008	North Africa and Middle East	21.029	28.2703	14.9908	North Africa and Middle East	0.00660245
Oceania	8.78613	12.0647	6.06026	Oceania	10.0609	13.9602	6.9354	Oceania	0.0046803
South Asia	8.84977	11.9785	6.29247	South Asia	8.23052	11.1277	5.88248	South Asia	-0.00225723
Southeast Asia	6.95214	9.50836	4.80369	Southeast Asia	7.03207	9.45522	4.95821	Southeast Asia	0.000370897
Southern Latin America	5.49348	7.49328	3.83058	Southern Latin America	6.67871	9.08772	4.55957	Southern Latin America	0.00695972
Southern Sub-Saharan Africa	7.9737	11.0313	5.49604	Southern Sub-Saharan Africa	9.86023	13.5188	6.72514	Southern Sub-Saharan Africa	0.00763207
Tropical Latin America	11.4169	15.5785	7.94675	Tropical Latin America	10.087	13.6742	7.03116	Tropical Latin America	-0.00375776
Western Europe	6.81226	9.2588	4.81902	Western Europe	8.88394	12.3011	6.2351	Western Europe	0.00981005
Western Sub-Saharan Africa	3.19977	4.46558	2.26824	Western Sub-Saharan Africa	4.57578	6.325	3.26496	Western Sub-Saharan Africa	0.013872
Global	6.63275	8.96958	4.62632	Global	7.42575	9.98076	5.18674	Global	0.00385671
Female	6.92634	9.35833	4.83268	Female	7.94038	10.6435	5.56679	Female	0.00472268
Male	6.31738	8.55128	4.40456	Male	6.85909	9.25195	4.78732	Male	0.00276609
