# Supplementary material for: Global, regional, and national burden of type 2 diabetes mellitus caused by high BMI from 1990 to 2021, and forecasts to 2045: analysis from the global burden of disease study 2021
Source: Front Public Health. 2025 Jan 23;13:1515797. doi: 10.3389/fpubh.2025.1515797 (PMC11798972; doi:10.3389/fpubh.2025.1515797)
Supplement: Supplementary file 2 [file Data_Sheet_1.zip]

Archive with 19 entries (18 files):
- raw date and ARIMA/
- raw date and ARIMA/Θóäμ╡ïσÇ╝.sav
- raw date and ARIMA/by age.zip
- __MACOSX/raw date and ARIMA/._by age.zip
- raw date and ARIMA/.DS_Store
- __MACOSX/raw date and ARIMA/._.DS_Store
- raw date and ARIMA/all risk.zip
- __MACOSX/raw date and ARIMA/._all risk.zip
- raw date and ARIMA/Θóäμ╡ïσÇ╝both.sav
- raw date and ARIMA/by year.zip
- __MACOSX/raw date and ARIMA/._by year.zip
- raw date and ARIMA/super regions.zip
- __MACOSX/raw date and ARIMA/._super regions.zip
- raw date and ARIMA/total change by age.zip
- __MACOSX/raw date and ARIMA/._total change by age.zip
- raw date and ARIMA/204 countries.zip
- __MACOSX/raw date and ARIMA/._204 countries.zip
- raw date and ARIMA/SDI groups.zip
- __MACOSX/raw date and ARIMA/._SDI groups.zip
